# Supplementary material for: MicroRNAs in Diffuse Large B-Cell Lymphoma (DLBCL): Biomarkers with Prognostic Potential
Source: Cancers (Basel). 2025 Apr 12;17(8):1300. doi: 10.3390/cancers17081300 (PMC12025702; doi:10.3390/cancers17081300)
Supplement: Supplementary file 1 [file cancers-17-01300-s001.zip]

Archive with 1 entries (1 files):
- cancers-3537285-supplementary.xlsx
