# Supplementary material for: MicroRNAs in Diffuse Large B-Cell Lymphoma (DLBCL): Biomarkers with Prognostic Potential
Source: Cancers (Basel). 2025 Apr 12;17(8):1300. doi: 10.3390/cancers17081300 (PMC12025702; doi:10.3390/cancers17081300)
Supplement: Supplementary file 1 [file cancers-17-01300-s001.zip › cancers-3537285-supplementary.xlsx]

## Sheet: S1
Table S1.
Сlinical characteristics of DLBCL patients at diagnosis.
Variables	Lymph node	Bone marrow
	(n = 43)	(n = 70)
Age
Mean	56	55
Range	23-85	25-82
Sex
Male	24	42
Female	19	28
IPI score
Low risk (0–1)	6	12
Low to intermediate risk (2)	4	21
Intermediate to high risk (3)	12	15
High risk (4–5)	21	22
Subtype IHC or molecular
GCB	22	27
Non-GCB	16	21
NA	5	22
LDH
Normal	22	25
High	21	45
Therapy
CVP	1	N/A
R-CHOP	28	N/A
R-CVP	5	N/A
RminiCHOP	3	N/A
Did not receive therapy	6	N/A
Response to therapy
Complete remission	7	N/A
Partial remission	17	N/A
Died from disease progression	19	N/A
DLBCL, diffuse large B-cell lymphoma; GCB, germinal center B cell; IHC, immunohistochemistry; IPI, International Prognostic Index; LDH, lactate dehydrogenase; PFS, progression free survival; OS, Overall survival; NA, not available.
cyclophosphamide, doxorubicin, vincristine, and prednisone (CHOP) to rituximab plus CHOP (R-CHOP)
chemotherapy consisting of cyclophosphamide, vinblastine and prednisolone (CVP)
rituximab with cyclophosphamide, vincristine and prednisone (R-CVP)

## Sheet: S2
Table S2.
The oligonucleotide sequences used in the study.
	hsa-miR-100-5p	RT primer	GTCGTGTCTGAGGCTCACTGAGACCTTTCGCACCCTCGACACGACCACAAGTTC
		Forward PCR primer	CTCCACAACCCGTAGATCC
		Reverse PCR primer	CTGAGGCTCACTGAGACCT
		PCR probe	5’-TTCGCACCCTCGACACGACCACAAGTTC
	hsa-miR-125b-5p	RT primer	GTCGTGTCTGAGGCTCACTGAGACCTATTCGCACCCTCGACACGACTCACAAGT
		Forward PCR primer	TAAGCTCCCTGAGACCCTA
		Reverse PCR primer	CTGAGGCTCACTGAGACCT
		PCR probe	5’- ATTCGCACCCTCGACACGACTCACAAGT
	hsa-mir-126-3p	RT primer	GTCGTGTCTGAGGCTCACTGAGACCTATTCGCACCTCGACACGACCGCATTATT
		Forward PCR primer	TCTCACTCGTACCGTGAGT
		Reverse PCR primer	CTGAGGCTCACTGAGACCT
		PCR probe	5’- ATTCGCACCTCGACACGACCGCATTATT
	hsa-miR-143-3p	RT primer	GTCGTGTCTGAGGCTCACTGAGACCTTTCGCACCCTGACACGACGAGCTACA
		Forward PCR primer	CAGCCTGAGATGAAGCACT
		Reverse PCR primer	CTGAGGCTCACTGAGACCT
		PCR probe	5’- TTCGCACCCTGACACGACGAGCTACA
	hsa-mir-155-5p	RT primer	GTCAGAGCGCTCTTCTAGCACCACTCTATCCTACCCTCGCTCTGACACCCCTA
		Forward PCR primer	CCCAGCTTAATGCTAATCGTGA
		Reverse PCR primer	GCTCTTCTAGCACCACTCTA
		PCR probe	CG+CT+C+TGA+CACCCCTA
	hsa-mir-16-5p	RT primer	GTCGTGTCTGAGGCTCACTGAGACCTATTCGCACCTCGACACGACCGCCAATA
		Forward PCR primer	CCAGCTAGCAGCACGTAAA
		Reverse PCR primer	CTGAGGCTCACTGAGACCT
		PCR probe	5’- ATTCGCACCTCGACACGACCGCCAATA
	hsa-mir-197-3p	RT primer	GTCGTGGGTGAAGCAGACAGACACAATTACGCACCTGCCACGACGCTGGGTG
		Forward PCR primer	CCACGTTCACCACCTTCTC
		Reverse PCR primer	GTGAAGCAGACAGACACAA
		PCR probe	5’-TTACGCACCTGCCACGACGCTGGGTG
	hsa-mir-221-3p	RT primer	GTCGTGTCTGAGGCTCACTGAGACCTATTCGCACCTCGACACGACGAAACCCA
		Forward PCR primer	CAGCAGCTACATTGTCTGC
		Reverse PCR primer	CTGAGGCTCACTGAGACCT
		PCR probe	5’- ATTCGCACCTCGACACGACGAAACCCAG
	hsa-mir-23a-3p	RT primer	GTCGTGTCTGAGGCTCACTGAGACCTTTCGCACCCTCGACACGACGGAAATCC
		Forward PCR primer	CAGCACATCACATTGCCAG
		Reverse PCR primer	CTGAGGCTCACTGAGACCT
		PCR probe	5’-(HEX)-TTCGCACCC(T-BHQ1)CGACACGACGGAAATCC
	hsa-miR-26a-5p	RT primer	CGTGATGCGCCTTGTAGCACGACCTTATTCGCACCCTCGCATCACGAGCCTATC
		Forward PCR primer	CGAGCCATTCAAGTAATCCAG
		Reverse PCR primer	GCCTTGTAGCACGACCTTA
		PCR probe	5’- TTCGCACCCTCGCATCACGAGCCTATC
	hsa-miR-30b-5p	RT primer	GTCGTGTCTGAGGCTCACTGAGACCTTTCGCACCCTCGACACGACAGC+TGAGT
		Forward PCR primer	CAGCACCTGTAAACATCCTAC
		Reverse PCR primer	CTGAGGCTCACTGAGACCT
		PCR probe	5’- TTCGCACCCTCGACACGACAGCTGAGT
	hsa-miR-486-3p	RT primer	CGTAGTGCGCCTTGTAGCACGACCTTATCGCACCCTCGCACTACGATCCTGTAC
		Forward PCR primer	TCATACCGGGGCAGCTCA
		Reverse PCR primer	GCCTTGTAGCACGACCTTA
		PCR probe	5’-TCGCACCCTCGCATCACGATCCTGTAC
	hsa-mir-7-5p	RT primer	CTGAGTCGTGAACCAGACAGACACAACCTACGCTCTCCGACTCAGGCACAACAAAA
		Forward PCR primer	AGCGTCTGGAAGACTAGTGA
		Reverse PCR primer	GTGAACCAGACAGACACAA
		PCR probe	5’-CCTA+CGCTCTCCGACTCAGGCACAACAAA
	has-mir-146a-5p	RT primer	GAGGAGAGGTGAACCAGACAGACACAATCCCACCTCCTCTCCTCAACCCATG
		Forward PCR primer	AACCAACCATGAGAACTGAATTC
		Reverse PCR primer	GTGAACCAGACAGACACAA
		PCR probe	5’-ROX-TCCCACC(T-BHQ2)CCTCTCCTCAACCCATG-p
	hsa-mir-103a-3p	RT primer	GTCGTGTCTGAGGCTCACTGAGACCTATTCGCACCCTCGACACGACTCATAGCC
		Forward PCR primer	CAGCAGCAGCATTGTACAG
		Reverse PCR primer	CTGAGGCTCACTGAGACCT
		PCR probe	5’- ATTCGCACCCTCGACACGACTCATAGCC
	hsa-miR-191-5p	RT primer	GTCGTGTCTGAGGCTCACTGAGACCTATTCGCACCTCGACACGACCAGCTGCT
		Forward PCR primer	CAGCCAACGGAATCCCAAA
		Reverse PCR primer	CTGAGGCTCACTGAGACCT
		PCR probe	5’- ATTCGCACCTCGACACGACCAGCTGCT
	hsa-miR-378-3p	RT primer	GTCGTGTCTGAGGCTCACTGAGACCTATTCGCACCTCGACACGACGCCTTCTG
		Forward PCR primer	CAGCACTGGACTTGGAGT
		Reverse PCR primer	CTGAGGCTCACTGAGACCT
		PCR probe	5’- ATTCGCACCTCGACACGACGCCTTCTG
	hsa-miR-182-5p	RT primer	GTCGTGTCTGAGGCTCACTGAGACCTTTCGCACCCTCGACACGACAGTGTGAG
		Forward PCR primer	GGACTTTGGCAATGGTAGAA
		Reverse PCR primer	CTGAGGCTCACTGAGACCT
		PCR probe	5’- TTCGCACCCTCGACACGACAGTGTGAG
	hsa-mir-451a	RT primer	GTCGTGTCTGAGGCTCACTGAGACCTATTCGCACCTCGACACGACAACTCAGT
		Forward PCR primer	CCAGCAAACCGTTACCATT
		Reverse PCR primer	CTGAGGCTCACTGAGACCT
		PCR probe	5’- ATTCGCACCTCGACACGACAACTCAGTA
	hsa-miR-151a-3p	RT primer	CGTGATGCTGAGGCTCACTGAGACCTTTCGCACCCTCGCATCACGC+CT+CAAGG
		Forward PCR primer	ACAGGACCTAGACTGAAGCT
		Reverse PCR primer	CTGAGGCTCACTGAGACCT
		PCR probe	5’- TTCGCACCCTCGCATCACGCCTCAAGG
	hsa-miR-183-5p	RT primer	CCTGAGTCTGAGGCTCACTGAGACCTTTCGCACCCTCGACTCAGGCAGTGAATTC
		Forward PCR primer	CGGACTATGGCACTGGTA
		Reverse PCR primer	CTGAGGCTCACTGAGACCT
		PCR probe	5’- TTCGCACCCTCGACTCAGGCAGTGAATTC
	hsa-miR-192-5p	RT primer	GAGGAGAGGCCTTGTAGCACGACCTTATCCTCACCTCCTCTCCTCGG+CTGTC
		Forward PCR primer	CTCCAGCCTGACCTATGAAT
		Reverse PCR primer	GCCTTGTAGCACGACCTTA
		PCR probe	5’- ROX-TCCTCACC(T-BHQ2)CCTCTCCTCGGCTGTCA-p
	hsa-miR-106b-5p	RT primer	GTCGTGTCTGAGGCTCACTGAGACCTTTCGCACCCTCGACACGACCAT+CTG+CAC
		Forward PCR primer	ACGGACTAAAGTGCTGACA
		Reverse PCR primer	CTGAGGCTCACTGAGACCT
		PCR probe	5’- TTCGCACCCTCGACACGACCATCTGCAC
	Let-7a	RT primer	GTCGTGTCTGAGGCTCACTGACACAATTCGCACCCTCGACACGACAACTATAC
		Forward PCR primer	CAGCACTGAGGTAGTAGGTT
		Reverse PCR primer	CTGAGGCTCACTGACACAA
		PCR probe	5’- T+T+CGCACCCTCGACACGACAACTATAC
	hsa-miR-10-5p	RT primer	GTCAGAGCTGAGGCTCACTGAGACCTTTCGCACCCTCGCTCTGACCACAAATTCG
		Forward PCR primer	ACCACTACCCTGTAGAACCG
		Reverse PCR primer	CTGAGGCTCACTGAGACCT
		PCR probe	5’- TTCGCACCCTCGCTCTGACCACAAATTCG
	hsa-miR-148b-3p	Forward PCR primer	TCCAACTCAGTGCATCACA
		Reverse PCR primer	TGCACTGAGAACGATCCAA
		PCR probe	5’- TCG+CACCCTCATCGTTCCGACAAAGTTC
	hsa-miR-574-3p	RT primer	GTCGTGTCTGAGGCTCACTGAGACCTTCGCACCATGACACGACTGTGGGTG
		Forward PCR primer	AATTCACGCTCATGCACAC
		Reverse PCR primer	CTGAGGCTCACTGAGACCT
		PCR probe	5’- TCGCACCATGACACGACTGTGGGTG
	hsa-miR-125a-5p	RT primer	GTCGTGTCTGAGGCTCACTGAGACCTTTCGCACCCTGACACGACTCACAGGTT
		Forward PCR primer	CACGTCCCTGAGACCCTT
		Reverse PCR primer	CTGAGGCTCACTGAGACCT
		PCR probe	5’-TTCGCACCCTGACACGACTCACAGGT
	R6G	Rhodamine 6G (Rhodamine 590)
	BHQ1	Black Hole Quencher-1
	LNA	Locked Nucleic Acid
	+C=C-LNA

## Sheet: S3
Table S3.
MiRNAs that are differentially expressed between DLBCL and NCBD in BM samples.
Sample	T-test	Mann-Whitneyu	Cucconi	T-test adj	Mann-Whitneyu adj	Cucconi adj
hsa-let-7a-5p	0.0868385	0.137529	0.278721	1	1	1
hsa-let-7b-5p	0.0785208	0.101399	0.214785	1	1	1
hsa-let-7c-5p	0.168616	0.234266	0.460539	1	1	1
hsa-let-7f-5p	0.0276704	0.034965	0.0549451	1	1	1
hsa-let-7g-5p	0.108488	0.137529	0.205794	1	1	1
hsa-let-7i-5p	0.037011	0.0734266	0.121878	1	1	1
hsa-miR-101-3p	0.239979	0.137529	0.11988	1	1	1
hsa-miR-106b-3p	0.0290162	0.034965	0.0899101	1	1	1
hsa-miR-10b-5p	0.227089	0.445221	0.391608	1	1	1
hsa-miR-1180-3p	0.0179197	0.034965	0.0689311	1	1	1
hsa-miR-125a-5p	0.436011	0.5338	0.76024	1	1	1
hsa-miR-1260a	0.017234	0.034965	0.0759241	1	1	1
hsa-miR-1260b	0.023194	0.034965	0.0749251	1	1	1
hsa-miR-140-3p	0.136386	0.137529	0.254745	1	1	1
hsa-miR-143-5p	0.21269	0.5338	0.614386	1	1	1
hsa-miR-145-5p	0.461504	0.5338	0.028971	1	1	1
hsa-miR-146a-5p	0.0616916	0.101399	0.185814	1	1	1
hsa-miR-146b-5p	0.0136432	0.00815851	0.017982	0.845879	0.505828	1
hsa-miR-148a-3p	0.000435332	0.0011655	0.001998	0.0269906	0.0722611	0.123876
hsa-miR-148b-3p	0.0476077	0.034965	0.0699301	1	1	1
hsa-miR-150-5p	0.00514136	0.00815851	0.00899101	0.318765	0.505828	0.557443
hsa-miR-151a-3p	0.00667465	0.00815851	0.014985	0.413828	0.505828	0.929071
hsa-miR-151a-5p	0.0229142	0.0512821	0.120879	1	1	1
hsa-miR-152-3p	0.979274	0.5338	0.0619381	1	1	1
hsa-miR-15b-3p	0.000347538	0.0011655	0.001998	0.0215474	0.0722611	0.123876
hsa-miR-15b-5p	0.127764	0.180653	0.343656	1	1	1
hsa-miR-181a-2-3p	0.00773938	0.00815851	0.01998	0.479842	0.505828	1
hsa-miR-181a-5p	0.0465957	0.034965	0.0749251	1	1	1
hsa-miR-182-5p	0.00661601	0.00815851	0.01998	0.410193	0.505828	1
hsa-miR-183-5p	0.0150106	0.013986	0.034965	0.930655	0.867133	1
hsa-miR-191-5p	0.108862	0.101399	0.218781	1	1	1
hsa-miR-192-5p	0.00892828	0.00815851	0.021978	0.553553	0.505828	1
hsa-miR-199a-5p	0.273054	0.234266	0.323676	1	1	1
hsa-miR-199b-5p	0.671893	0.294872	0.033966	1	1	1
hsa-miR-23a-3p	0.334023	0.101399	0.0889111	1	1	1
hsa-miR-24-3p	0.659303	0.294872	0.107892	1	1	1
hsa-miR-25-3p	0.0663612	0.0734266	0.156843	1	1	1
hsa-miR-29b-3p	0.945769	0.730769	0.137862	1	1	1
hsa-miR-30a-5p	0.811118	0.730769	0.42957	1	1	1
hsa-miR-30e-3p	0.0186346	0.0266003	0.041958	1	1	1
hsa-miR-320a-3p	0.0313795	0.0734266	0.0709291	1	1	1
hsa-miR-324-5p	0.0245681	0.0221445	0.03996	1	1	1
hsa-miR-339-3p	0.0237835	0.0512821	0.10989	1	1	1
hsa-miR-361-3p	0.0117876	0.013986	0.02997	0.73083	0.867133	1
hsa-miR-3615	0.0593139	0.101399	0.130869	1	1	1
hsa-miR-3688-3p	0.00989957	0.004662	0.004995	0.613773	0.289044	0.30969
hsa-miR-374a-3p	0.0329901	0.0512821	0.12987	1	1	1
hsa-miR-423-3p	0.0475813	0.0512821	0.113886	1	1	1
hsa-miR-423-5p	0.00143549	0.002331	0.00699301	0.0890004	0.144522	0.433566
hsa-miR-424-5p	0.161284	0.294872	0.022977	1	1	1
hsa-miR-450b-5p	0.363886	0.294872	0.01998	1	1	1
hsa-miR-451a	0.0264466	0.034965	0.0559441	1	1	1
hsa-miR-454-3p	0.132567	0.137529	0.21978	1	1	1
hsa-miR-484	0.144872	0.137529	0.317682	1	1	1
hsa-miR-486-5p	0.016022	0.0512821	0.111888	0.993366	1	1
hsa-miR-500a-3p	0.0373739	0.0734266	0.17982	1	1	1
hsa-miR-532-5p	0.00669775	0.0221445	0.04995	0.415261	1	1
hsa-miR-582-3p	0.120555	0.034965	0.01998	1	1	1
hsa-miR-589-5p	0.00760759	0.013986	0.032967	0.471671	0.867133	1
hsa-miR-651-5p	0.0346644	0.0512821	0.113886	1	1	1
hsa-miR-652-3p	0.0408345	0.0512821	0.110889	1	1	1
hsa-miR-92a-3p	0.0338028	0.0734266	0.191808	1	1	1
